# Supplementary material for: Perioperative Probiotic Supplementation to Reduce Postoperative Infection and Inflammation in Children and Neonates Undergoing Gastrointestinal Surgery: A Systematic Review and Meta-Analysis
Source: Life (Basel). 2026 Mar 31;16(4):569. doi: 10.3390/life16040569 (PMC13117703; doi:10.3390/life16040569)
Supplement: Supplementary file 1 [file life-16-00569-s001.zip]

Archive with 1 entries (1 files):
- life-4131791-supplementary.pdf
